# Supplementary material for: Development and validation of a patient no-show predictive model at a primary care setting in Southern Brazil
Source: PLoS One. 2019 Apr 4;14(4):e0214869. doi: 10.1371/journal.pone.0214869 (PMC6448862; doi:10.1371/journal.pone.0214869)
Supplement: S1 File — Practical application of the predictive patient no-show model. (XLSX) [file pone.0214869.s002.xlsx]

## Sheet: No-show probability calculator
No-show predictive model calculator
p50
Fixed effects	coefficients	lower CI	higher CI	input
Intercept	-1.193	-1.62686	-0.759324
Age	-0.007049	-0.00969085	-0.0044078	20
Male	-0.01838	-0.131602	0.0948515	0
White	-0.1186	-0.240792	0.0035516	0
Patient previous attendance	-0.09716	-0.109398	-0.0849303	0
Patient previous same-day appointment	0.1626	0.134875	0.190251	1
Lead time	0.004141	0.001171	0.00711079	14
Waiting time	0.00135	0.000777853	0.00192214	0
Same-day appointment calculated	-1.091	-1.30588	-0.877076	0
User embracement				0
Same-day appointment	-1.951	-2.33434	-1.56681	0
Extra-same-day appointment	-2.2	-2.56763	-1.83175	0
Extra-scheduled appointment	0.1599	-0.17564	0.495463	0
Dental urgency/emergency	-2.041	-2.9309	-1.15049	0
Extra-scheduled dental appointment	-0.1339	-0.588204	0.320363	0
Rapid HIV test	0.04795	-2.24395	2.33984	0
First dental appointment	-0.1944	-0.716192	0.327359	0
HT/DM dental appointment	-10.72	-41.1622	19.7158	0
Dental appointment	0.2745	-0.134314	0.683241	0
Pharmacist appointment	0.8418	-0.19653	1.88013	0
Nutritionist appointment	0.2496	-2.31567	2.81479	0
Psychologist appointment	0.8666	0.371903	1.36127	1
Social worker appointment	0.6017	0.109819	1.09366	0
Oral health technician appointment	0.5891	0.0657852	1.11246	0
Prenatal health care program	0.102	-0.270142	0.474183	0
Child health care program	0.3083	-0.0279781	0.644482	0
Pap smear screening program	0.8785	0.573039	1.1839	0
HT/DM health care program	0.5234	0.20784	0.83901	0
Tuberculosis control program	0.09728	-1.05127	1.24582	0
Adult health care program	0.4001	-0.06536	0.865616	0
Return	0.3025	-0.071655	0.67667	0
Individual appointment	1.156	0.0108369	2.30208	0
Elderly group	0.09628	-0.245549	0.438108	0
Asthma control group	0.6326	0.226494	1.03877	0
Tabaco control group	1.499	-1.40807	4.40683	0
Mental health group	0.6596	0.233683	1.08549	0
Quality of life group	0.8886	0.458767	1.31853	0
Afternoon	0.03776	-0.0612387	0.136755	0
Monday	0.1446	0.0124785	0.27666	1
Tuesday	0.01422	-0.122279	0.150712	0
Wednesday				0
Thursday	-0.1129	-0.261096	0.0353742	0
Friday	0.006341	-0.148718	0.1614	0
Saturday	0.2504	-0.523809	1.02461	0
January	0.1043	-0.124049	0.33268	0
February	0.3753	0.121299	0.629205	0
March	0.1348	-0.115786	0.385451	1
April				0
May	0.1675	-0.0625473	0.397591	0
June	0.2084	-0.0225492	0.43938	0
July	0.1122	-0.119841	0.344208	0
August	0.09411	-0.142744	0.330955	0
September	-0.09873	-0.338626	0.141159	0
October	-0.1111	-0.340527	0.118234	0
November	0.03849	-0.191776	0.268757	0
December	0.3344	0.118375	0.550337	0
Day of the month	0.0007145	-0.00463106	0.00606001	0
Random effects	error
Patient	0.282013
Health professional	0.0540521
logit	0.368659	-1.06475	1.80177
exp(logit)	1.4458	0.344815	6.06035
		lower CI	higher CI
Probability of no-show	0.591135	0.256403	0.858364
